# Supplementary material for: Synthesis of PEDOT/CNTs Thermoelectric Thin Films with a High Power Factor
Source: Materials (Basel). 2024 Feb 29;17(5):1121. doi: 10.3390/ma17051121 (PMC10934363; doi:10.3390/ma17051121)
Supplement: Supplementary file 1 [file materials-17-01121-s001.zip]

Archive with 1 entries (1 files):
- materials-2846023-supplementary.pdf
